# Supplementary material for: Explainable artificial intelligence models using SHAP enhanced CatBoost, Bi-GRU with attention, and Tab Transformer
Source: Sci Rep. 2026 May 2;16:20357. doi: 10.1038/s41598-026-49961-7 (PMC13332054; doi:10.1038/s41598-026-49961-7)
Supplement: Supplementary file 1 — Supplementary Information 1. [file 41598_2026_49961_MOESM1_ESM.xlsx]

## Sheet: Sheet1
Feature ID	Feature Name	Data Type	Category	Description
F01	DIA_Feature_01	Categorical	Diagnostic	Simulated categorical feature from diagnostic domain
F02	PRO_Feature_02	Numerical	Provider	Simulated numerical feature from provider domain
F03	PRO_Feature_03	Categorical	Procedural	Simulated categorical feature from procedural domain
F04	PRO_Feature_04	Numerical	Provider	Simulated numerical feature from provider domain
F05	FIN_Feature_05	Numerical	Financial	Simulated numerical feature from financial domain
F06	PRO_Feature_06	Numerical	Procedural	Simulated numerical feature from procedural domain
F07	PRO_Feature_07	Numerical	Procedural	Simulated numerical feature from procedural domain
F08	PRO_Feature_08	Categorical	Provider	Simulated categorical feature from provider domain
F09	PRO_Feature_09	Categorical	Procedural	Simulated categorical feature from procedural domain
F10	PRO_Feature_10	Categorical	Provider	Simulated categorical feature from provider domain
F11	DIA_Feature_11	Categorical	Diagnostic	Simulated categorical feature from diagnostic domain
F12	TEM_Feature_12	Categorical	Temporal	Simulated categorical feature from temporal domain
F13	FIN_Feature_13	Numerical	Financial	Simulated numerical feature from financial domain
F14	DIA_Feature_14	Categorical	Diagnostic	Simulated categorical feature from diagnostic domain
F15	PRO_Feature_15	Numerical	Provider	Simulated numerical feature from provider domain
F16	DIA_Feature_16	Categorical	Diagnostic	Simulated categorical feature from diagnostic domain
F17	FIN_Feature_17	Numerical	Financial	Simulated numerical feature from financial domain
F18	TEM_Feature_18	Numerical	Temporal	Simulated numerical feature from temporal domain
F19	DIA_Feature_19	Categorical	Diagnostic	Simulated categorical feature from diagnostic domain
F20	DEM_Feature_20	Numerical	Demographics	Simulated numerical feature from demographics domain
F21	PRO_Feature_21	Numerical	Procedural	Simulated numerical feature from procedural domain
F22	FIN_Feature_22	Numerical	Financial	Simulated numerical feature from financial domain
F23	DIA_Feature_23	Categorical	Diagnostic	Simulated categorical feature from diagnostic domain
F24	DIA_Feature_24	Categorical	Diagnostic	Simulated categorical feature from diagnostic domain
F25	TEM_Feature_25	Categorical	Temporal	Simulated categorical feature from temporal domain
F26	TEM_Feature_26	Numerical	Temporal	Simulated numerical feature from temporal domain
F27	DIA_Feature_27	Categorical	Diagnostic	Simulated categorical feature from diagnostic domain
F28	DIA_Feature_28	Categorical	Diagnostic	Simulated categorical feature from diagnostic domain
F29	DEM_Feature_29	Numerical	Demographics	Simulated numerical feature from demographics domain
F30	PRO_Feature_30	Numerical	Provider	Simulated numerical feature from provider domain
F31	PRO_Feature_31	Numerical	Provider	Simulated numerical feature from provider domain
F32	FIN_Feature_32	Numerical	Financial	Simulated numerical feature from financial domain
F33	DIA_Feature_33	Categorical	Diagnostic	Simulated categorical feature from diagnostic domain
F34	DEM_Feature_34	Categorical	Demographics	Simulated categorical feature from demographics domain
F35	TEM_Feature_35	Categorical	Temporal	Simulated categorical feature from temporal domain
F36	FIN_Feature_36	Numerical	Financial	Simulated numerical feature from financial domain
F37	DEM_Feature_37	Categorical	Demographics	Simulated categorical feature from demographics domain
F38	PRO_Feature_38	Categorical	Provider	Simulated categorical feature from provider domain
F39	DIA_Feature_39	Categorical	Diagnostic	Simulated categorical feature from diagnostic domain
F40	DIA_Feature_40	Categorical	Diagnostic	Simulated categorical feature from diagnostic domain
F41	DIA_Feature_41	Categorical	Diagnostic	Simulated categorical feature from diagnostic domain
F42	DIA_Feature_42	Categorical	Diagnostic	Simulated categorical feature from diagnostic domain
F43	PRO_Feature_43	Categorical	Provider	Simulated categorical feature from provider domain
F44	PRO_Feature_44	Categorical	Procedural	Simulated categorical feature from procedural domain
F45	DEM_Feature_45	Categorical	Demographics	Simulated categorical feature from demographics domain
F46	FIN_Feature_46	Numerical	Financial	Simulated numerical feature from financial domain
F47	DIA_Feature_47	Categorical	Diagnostic	Simulated categorical feature from diagnostic domain
F48	FIN_Feature_48	Numerical	Financial	Simulated numerical feature from financial domain
F49	TEM_Feature_49	Categorical	Temporal	Simulated categorical feature from temporal domain
F50	TEM_Feature_50	Categorical	Temporal	Simulated categorical feature from temporal domain
F51	DIA_Feature_51	Categorical	Diagnostic	Simulated categorical feature from diagnostic domain
F52	TEM_Feature_52	Numerical	Temporal	Simulated numerical feature from temporal domain
F53	FIN_Feature_53	Numerical	Financial	Simulated numerical feature from financial domain
F54	FIN_Feature_54	Numerical	Financial	Simulated numerical feature from financial domain
F55	DIA_Feature_55	Categorical	Diagnostic	Simulated categorical feature from diagnostic domain
F56	FIN_Feature_56	Numerical	Financial	Simulated numerical feature from financial domain
F57	FIN_Feature_57	Numerical	Financial	Simulated numerical feature from financial domain
F58	TEM_Feature_58	Categorical	Temporal	Simulated categorical feature from temporal domain
F59	TEM_Feature_59	Numerical	Temporal	Simulated numerical feature from temporal domain
F60	TEM_Feature_60	Numerical	Temporal	Simulated numerical feature from temporal domain
F61	DIA_Feature_61	Categorical	Diagnostic	Simulated categorical feature from diagnostic domain
F62	DEM_Feature_62	Categorical	Demographics	Simulated categorical feature from demographics domain
F63	PRO_Feature_63	Categorical	Provider	Simulated categorical feature from provider domain
F64	PRO_Feature_64	Categorical	Provider	Simulated categorical feature from provider domain
F65	PRO_Feature_65	Categorical	Provider	Simulated categorical feature from provider domain
F66	FIN_Feature_66	Numerical	Financial	Simulated numerical feature from financial domain
F67	DEM_Feature_67	Categorical	Demographics	Simulated categorical feature from demographics domain
F68	DIA_Feature_68	Categorical	Diagnostic	Simulated categorical feature from diagnostic domain
F69	DIA_Feature_69	Categorical	Diagnostic	Simulated categorical feature from diagnostic domain
F70	PRO_Feature_70	Numerical	Provider	Simulated numerical feature from provider domain
F71	PRO_Feature_71	Numerical	Provider	Simulated numerical feature from provider domain
F72	PRO_Feature_72	Numerical	Provider	Simulated numerical feature from provider domain
F73	DEM_Feature_73	Numerical	Demographics	Simulated numerical feature from demographics domain
F74	DEM_Feature_74	Categorical	Demographics	Simulated categorical feature from demographics domain
F75	DEM_Feature_75	Categorical	Demographics	Simulated categorical feature from demographics domain
F76	PRO_Feature_76	Numerical	Procedural	Simulated numerical feature from procedural domain
F77	DEM_Feature_77	Categorical	Demographics	Simulated categorical feature from demographics domain
F78	PRO_Feature_78	Numerical	Procedural	Simulated numerical feature from procedural domain
F79	DEM_Feature_79	Numerical	Demographics	Simulated numerical feature from demographics domain
F80	PRO_Feature_80	Categorical	Provider	Simulated categorical feature from provider domain
F81	FIN_Feature_81	Numerical	Financial	Simulated numerical feature from financial domain
F82	DEM_Feature_82	Categorical	Demographics	Simulated categorical feature from demographics domain
F83	DEM_Feature_83	Categorical	Demographics	Simulated categorical feature from demographics domain
